# Supplementary material for: High Humidity Exacerbates Rheumatoid Arthritis in Mice via Prevotella stercorea-Mediated Chondroitin Sulfate Degradation
Source: Microorganisms. 2026 Jul 14;14(7):1540. doi: 10.3390/microorganisms14071540 (PMC13413999; doi:10.3390/microorganisms14071540)
Supplement: Supplementary file 1 [file microorganisms-14-01540-s001.zip]

Archive with 1 entries (1 files):
- microorganisms-4329602-supplementary.pdf
